# Supplementary material for: Soybean-Oil-Based CO2-Switchable Surfactants with Multiple Heads
Source: Molecules. 2021 Jul 18;26(14):4342. doi: 10.3390/molecules26144342 (PMC8305017; doi:10.3390/molecules26144342)
Supplement: Supplementary file 1 [file molecules-26-04342-s001.zip]

Archive with 1 entries (1 files):
- molecules-1282813-supplementary.pdf
